# Supplementary material for: Data Assessment on the relationship between typical weather data and electricity consumption of academic building in Melaka
Source: Data Brief. 2021 Feb 1;35:106797. doi: 10.1016/j.dib.2021.106797 (PMC7881228; doi:10.1016/j.dib.2021.106797)
Supplement: Supplementary file 1 [file mmc1.zip]

Archive with 10 entries (10 files):
- best and worst CDF temperature humidity rainfall CDF.xlsx
- CDF electricity.xlsx
- graph best worst electricity consumption.pdf
- graph cdf best and worst weather data.pdf
- graph cdf compile.pdf
- Melaka 2010-2018 test reference year TRY weather data.xlsx
- report TRY vs electricity 2010-2018.pdf
- report ultimate weather data electricity.pdf
- TRY ultimate best weather best electricity.csv
- TRY weather data vs electricity.csv
