# Supplementary material for: Data Assessment on the relationship between typical weather data and electricity consumption of academic building in Melaka
Source: Data Brief. 2021 Feb 1;35:106797. doi: 10.1016/j.dib.2021.106797 (PMC7881228; doi:10.1016/j.dib.2021.106797)
Supplement: Supplementary file 1 [file mmc1.zip › best and worst CDF temperature humidity rainfall CDF.xlsx]

## Sheet: best worst temperature
	Best Jan 2016	Worst Jan 2011	2010-2018			Best and Worst CDF Temperature, Humidity and Rainfall CDF
22.6	0	0	0.000565611
23.1	0	0	0.000565611
23.5	0	0.0322581	0.00113122
23.9	0	0.0645161	0.00367647
24.3	0	0.0967742	0.00593891
24.7	0	0.129032	0.00961538
25.1	0	0.290323	0.0192308
25.5	0	0.451613	0.030543
25.9	0	0.548387	0.0641968
26.3	0.0322581	0.645161	0.124717
26.7	0.0322581	0.806452	0.211256
27.1	0.0645161	0.935484	0.323529
27.5	0.0967742	1	0.468043
27.9	0.16129		0.618778
28.3	0.322581		0.75509
28.7	0.645161		0.873869
29.1	0.903226		0.942873
29.5	1		0.978224
29.9			0.992364
30.3			0.99802
30.7			1

## Sheet: best worst relative humidity
	Best Jan 2010	Worst Jan 2011	2010-2018			Best and Worst CDF Temperature, Humidity and Rainfall CDF
69.1	0.0645161	0	0.000608458
70.6	0.0967742	0	0.000912686
71.5	0.16129	0	0.00152114
72.4	0.193548	0	0.00182537
73.3	0.193548	0	0.00182537
74.2	0.290323	0	0.00273806
75.1	0.322581	0	0.00304229
76	0.354839	0	0.00334652
76.9	0.451613	0	0.0042592
77.8	0.645161	0	0.996653
78.7	0.709677	1	0.997262
79.6	0.741935		0.997566
80.5	0.774194		0.99787
81.4	0.806452		0.998175
82.3	0.870968		0.998783
83.2	0.935484		0.999392
84.1	0.967742		0.999696
85	0.967742		0.999696
85.9	0.967742		0.999696
86.8	0.967742		0.999696
87.3	1		1

## Sheet: best worst rainfall
	Best Jan 2011	Worst Jan 2014	2010-2018			Best and Worst CDF Temperature, Humidity and Rainfall CDF
4.9	0.741935	0.903226	0.759963
9.9	0.774194	0.935484	0.831761
14.9	0.806452	1	0.874962
19.9	0.806452		0.904472
24.9	0.870968		0.927289
29.9	0.903226		0.945847
34.9	0.903226		0.959538
39.9	0.903226		0.968056
44.9	0.967742		0.975662
49.9	0.967742		0.983267
54.9	0.967742		0.986614
59.9	0.967742		0.989352
64.9	0.967742		0.993003
69.9	0.967742		0.994828
74.9	0.967742		0.996349
79.9	0.967742		0.997262
84.9	0.967742		0.998175
89.9	1		0.998783
94.9			0.999087
99.9			0.999087
104.9			0.999087
109.9			0.999392
114.9			0.999696
119.9			0.999696
124.9			0.999696
129.9			0.999696
134.9			0.999696
139.9			0.999696
144.9			0.999696
149.9			0.999696
151.8			1
