# Supplementary material for: Data Assessment on the relationship between typical weather data and electricity consumption of academic building in Melaka
Source: Data Brief. 2021 Feb 1;35:106797. doi: 10.1016/j.dib.2021.106797 (PMC7881228; doi:10.1016/j.dib.2021.106797)
Supplement: Supplementary file 1 [file mmc1.zip › CDF electricity.xlsx]

## Sheet: CDF electricity
Electricity consumption	CDF 2010	CDF 2011	CDF 2012	CDF 2013	CDF 2014	CDF 2015	CDF 2016	CDF 2017	CDF 2018	CDF 2010-2018			CDF Electricity
989502	0	0	0	0	0	0	0.166667	0	0	0.0185185
1054999	0	0	0	0	0	0	0.166667	0	0	0.0185185
1089999	0	0	0	0	0	0	0.166667	0	0	0.0185185
1124999	0	0	0	0	0	0	0.166667	0.0833333	0	0.0277778
1159999	0	0	0	0	0	0.0833333	0.166667	0.166667	0	0.0462963
1194999	0	0	0	0	0	0.166667	0.166667	0.166667	0	0.0555556
1229999	0	0	0	0	0	0.166667	0.166667	0.166667	0	0.0555556
1264999	0	0	0	0.0833333	0	0.166667	0.5	0.25	0.25	0.138889
1299999	0	0.0833333	0	0.0833333	0	0.166667	0.666667	0.416667	0.25	0.185185
1334999	0	0.0833333	0	0.166667	0.166667	0.166667	0.666667	0.583333	0.25	0.231481
1369999	0	0.0833333	0	0.166667	0.166667	0.25	0.833333	0.583333	0.416667	0.277778
1404999	0.25	0.166667	0.0833333	0.166667	0.166667	0.416667	0.833333	0.583333	0.416667	0.342593
1439999	0.25	0.166667	0.0833333	0.166667	0.25	0.5	1	0.666667	0.5	0.398148
1474999	0.333333	0.25	0.166667	0.166667	0.25	0.666667		0.833333	0.5	0.462963
1509999	0.416667	0.416667	0.166667	0.166667	0.333333	0.666667		0.916667	0.5	0.509259
1544999	0.416667	0.5	0.333333	0.25	0.333333	0.833333		0.916667	0.666667	0.583333
1579999	0.416667	0.666667	0.5	0.25	0.416667	0.833333		0.916667	0.75	0.638889
1614999	0.416667	0.75	0.583333	0.333333	0.583333	0.916667		0.916667	0.75	0.703704
1649999	0.583333	0.75	0.75	0.333333	0.75	1		0.916667	0.75	0.759259
1684999	0.833333	0.916667	0.75	0.833333	0.916667			1	0.833333	0.898148
1719999	0.833333	0.916667	0.833333	0.916667	1				1	0.925926
1754999	0.833333	1	0.916667	0.916667						0.962963
1786162	1		1	1						1
