# Supplementary material for: Data Assessment on the relationship between typical weather data and electricity consumption of academic building in Melaka
Source: Data Brief. 2021 Feb 1;35:106797. doi: 10.1016/j.dib.2021.106797 (PMC7881228; doi:10.1016/j.dib.2021.106797)
Supplement: Supplementary file 2 [file mmc2.zip]

Archive with 10 entries (10 files):
- 1)best and worst CDF temperature humidity rainfall CDF.pdf
- 2)CDF electricity.pdf
- 3)Melaka 2010-2018 test reference year TRY weather data.pdf
- 4)TRY ultimate best weather best electricity.pdf
- 5)TRY weather data vs electricity.pdf
- 6)graph best worst electricity consumption.pdf
- 7)graph cdf best and worst weather data.pdf
- 8)graph cdf compile.pdf
- 9)report TRY vs electricity 2010-2018.pdf
- 10)report ultimate weather data electricity.pdf
